# Supplementary material for: Sulfation of Phenolic Acids: Chemoenzymatic vs. Chemical Synthesis
Source: Int J Mol Sci. 2022 Dec 2;23(23):15171. doi: 10.3390/ijms232315171 (PMC9736156; doi:10.3390/ijms232315171)
Supplement: Supplementary file 1 [file ijms-23-15171-s001.zip]

Archive with 1 entries (1 files):
- ijms-2037328-supplementary.pdf
